# Supplementary material for: VERSE: a novel approach to detect virus integration in host genomes through reference genome customization
Source: Genome Med. 2015 Jan 20;7(1):2. doi: 10.1186/s13073-015-0126-6 (PMC4333248; doi:10.1186/s13073-015-0126-6)
Supplement: Additional file 1: Tables S1 to S3. — Thirteen WGS samples and the validated HBV virus integration sites detected in them are described in Table S1. Four RNA-seq samples and the validated viral-human chimeric transcripts identified in them are provided in Table S2. Computation time of VERSE and VirusFinder on 10 whole genome sequencing samples is provided in Table S3. [file 13073_2015_126_MOESM1_ESM.xlsx]

## Sheet: Supplementary Table S1
Supplementary Table S1. Thirteen WGS samples and validated HBV virus integration sites harbored in them
Sample*	Depth (X)	Integration breakpoints in human genome	Integration breakpoints in HBV virus
145T	37.3	chr19: 30303492	1053
		chr19: 30303498	1819
177T	42.9	chr3: 196625752	1827
180N	121.2	chr2: 216280279	1822
186T	36.5	chr19: 36214005	2448
		chr19: 36214017	1605
198T	34.4	chr5: 1269387	821
		chr5: 1269405	1950
26T	65.5	chr18: 107920	670
200T	31.7	chr19: 30315003	1798
		chr19: 30315365	316
268T	34.1	chr19: 30298787	1931
		chr5: 1292391	2447
43T	32.7	chr3: 196625710	1910
46T	32.3	chr5: 1295367	751
70T	114.3	chr19: 36212331	1931
		chr19: 36212311	227
71T	32.2	chr3: 196625776	417
		chr19: 36213141	1884
		chr19: 36213136	619
		chr5: 1292403	354
95T	35.1	chr19: 36212564	2240
* T: tumor, N: matched normal.
These samples were downloaded from http://www.ebi.ac.uk/ena/data/view/ERP001196. Sequencing depths and virus integration sites are from the study (Sung et al., Nat Genet., 2012).

## Sheet: Supplementary Table S2
Supplementary Table S2. Four RNA-seq samples and validated viral-human chimeric transcripts in them
Sample	SRA file	# Raw reads (million)	Insert size (bp)	Span position (Orientation) in human genome	Span position (Orientation) in HBV virus
HKCI-4	SRR873427	181.7	310±19	chr4:54908780-54915241(+)	467-711 (+)
				chr5:1295559-1295834 (+)	94-285 (+)
				chr8:41493923-41494204 (+)	1539-1622 (+)
				chr13:115070262-115070459 (+)	241-459 (+)
				15bp partial homology to chr.5q14>> chr9:129733666-129733820 (+)>> chr9:129734404-129734483 (-)	1931-2190 (+)
HKCI-5B	SRR873836	129.2	295±46	68bp partial homology to CDHR3>> chr7:98532127-98532327 (+)	1212-1983 (+)
				chr16:30408209-30408356 (+)	1835-2021 (+)
HKCI-7	SRR873428	102.1	312±28	chr4:99949575-99949439 (-)	1671-1811 (+)
				chr11:68887645-68887577 (-)	1842-1936 (+)
				chr11:14159090-14159048 (-)	1095-1164 (+)
HKCI-11	SRR873430	125.2	309±13	chr4:53063790-53063967 (+)	1805-1658 (-)
These samples were downloaded from http://sra.dnanexus.com/studies/SRP023539. Read numbers, insert sizes, and transcript positions are from the study (Lau et al., Cancer Cell, 2014).

## Sheet: Supplementary Table S3
Supplementary Table S3. Computation time of VERSE and VirusFinder on whole genome sequencing samples
Sample	Coverage	VirusFinder		VERSE
		#CPUs	Time (days)	#CPUs	Time (days)
26T	65.5×	8	3.1	8	3
71T	32.2×	8	1.9	8	1.6
106T	44.8×	8	2.4	8	2.5
186T	36.5×	8	2	8	2
198T	34.4×	8	1.8	8	2.1
200N	32.6×	8	1.9	8	1.7
200T	31.7×	8	2	8	1.7
268N	40.7×	8	2.7	8	2.5
268T	34.1×	8	2	8	2.1
Average			2.2		2.13333
Note:
1. These samples were initially used to benchmark VirusFinder 1.0 - see its paper published in 2013 (doi: 10.1371/journal.pone.0064465).
2. The computation time of VERSE was analyzed on Vanderbilt Advanced Computing Center for Research & Education (http:// www.accre.vanderbilt.edu/).
3. The time of VirusFinder was taken directly from its paper published in PLoS One (doi: 10.1371/journal.pone.0064465).
4. VERSE was run in its default setting (i.e. detection_mode = sensitive, flank_region_size = 4000, sensitivity_level = 1, etc).
